# Supplementary material for: Steroid Metabolism in Thermophilic Actinobacterium Saccharopolyspora hirsuta VKM Ac-666T
Source: Microorganisms. 2021 Dec 10;9(12):2554. doi: 10.3390/microorganisms9122554 (PMC8708139; doi:10.3390/microorganisms9122554)
Supplement: Supplementary file 1 [file microorganisms-09-02554-s001.zip]

Archive with 7 entries (7 files):
- Supplementary Figures S1-31.pdf
- Supplementary Table S1.pdf
- Supplementary Table S2.pdf
- Supplementary Table S3.pdf
- Supplementary Table S4.pdf
- Supplementary Table S5.pdf
- Supplementary Table S6.pdf
